# Supplementary material for: Evidence of latent molecular diversity determining the virulence of community‐associated MRSA USA300 clones in mice
Source: Immun Inflamm Dis. 2018 Aug 8;6(3):402–12. doi: 10.1002/iid3.234 (PMC6113770; doi:10.1002/iid3.234)
Supplement: Supplementary file 3 — Table S1. (A) Major virulence‐associated genes of MRSA. Gene sequences of over 50 toxins and regulators were compared (all data not shown). [file IID3-6-402-s003.xlsx]

## Sheet: Sheet1
Supplemental Table 2
Target gene		Primer	Sequence	Reference
Virulence
	agrA	SA1844-F	GCCCTCGCAACTGATAATCCT	[31]
		SA1844-R	ACCAACTGGGTCATGCTTACG
	rnaⅲ	SAS065-F	GAAGGAGTGTTTCAA TGG	[31]
		SAS065-R	TAAGAAAATACATAGCACTGAG
	hla	SA1007-F	GGTGCAAATGTTTCGATTGG	[31]
		SA1007-R	CGAAGTCTGGTGAAAACCCTGA
	lukS-PV	LukS-PV-up	TGTATCTCCTGAGCCTTTTTCA	[23]
		LukS-PV-down	CAGACAATGAATTACCCCCATT
	clfA	clf382F	CGGTTTTGGACTACTCAGCA	[25]
		clf653R	TAGCTTCACCAGTTACCGGC
	coa	Sa-3 forward	GTAGATTGGGCAATTACATTTTGGAGG	[26]
		Sa-4 reverse	CGCATCTGCTTTGTTATCCCATGTA
	16S rRNA	16SrRNAF	CTGTGCACATCTTGACGGTA	[31]
		16SrRNAR	TCAGCGTCAGTTACAGACCA
Cytokine
	IL-6	Forward	ACACATGTTCTCTGGGAAATC	[32]
		Reverse	GTGCATCATCGTTGTTCATACA
	IL-1β	Forward	CAACCAACAAGTGATATTCTCCATG	[33]
		Reverse	GATCCACACTCTCCAGCTGCA
	CXCL1	Forward	CGCTTCTCTGTGCAGCGCTGCT	[33]
		Reverse	CAAGCCTCGCGACCATTCTTGA
	GM-CSF	Forward	AGATATTCGAGCAGGGTCTAC	[34]
		Reverse	GGGATATCAGTCAGAAAGGTT
	β-actin	Forward	AGAGGGAAATCGTGCGTGAC	[35]
		Reverse	CAATAGTGATGACCTGGCCGT
