# Supplementary material for: Evidence of latent molecular diversity determining the virulence of community‐associated MRSA USA300 clones in mice
Source: Immun Inflamm Dis. 2018 Aug 8;6(3):402–12. doi: 10.1002/iid3.234 (PMC6113770; doi:10.1002/iid3.234)
Supplement: Supplementary file 4 — Table S2. PCR primers used in this study [file IID3-6-402-s004.xlsx]

## Sheet: Sheet1
Supplemental Table 1
Protein	Gene	Accession no.	IP	IS	BAA-1556	N315
Accessory gene regulator A	agrA	X52543	+	+	+	+
Bacteriocin	bsaA	BA000033	+	+	+	+
Bone sialoprotein-binding protein	bbp	Y18653	-	-	-	+
Capsular polysaccharide type 5	cap5	U81973	+	+	+	+
Capsular polysaccharide type 8	cap8	U73374	-	-	-	-
Collagen-binding protein	cna	M81736	-	-	-	-
Coagulase	coa	*1	+	+	+	+
Elastin-binding protein	ebpS	U48826	+	+	+	+
Epidermal cell differentiation inhibitor	edin	M63917	-	-	-	-
Exofoliative toxin A	eta	M17347	-	-	-	-
Exofoliative toxin B	etb	M17348	-	-	-	-
Fibrinogen-binding protein	fnbA	J04151	+	+	+	-
Fibrinogen-binding protein	clfA	Z18852	+	+	+	+
Fibrinogen-binding protein	clfB	AJ224764	+	+	+	+
Fibrinogen-binding protein	efb	YP_493753	+	+	+	+
Immunoglobulin G-binding protein A	spa	JO1786	+	+	+	-
Leukocidin D	lukD	Y13225	+	+	+	+
Leukocidin E	lukE	Y13225	-	-	-	-
Panton-Valentine Leukocidin	lukF-PV	AB006796	+	+	+	-
Leukocidin M	lukM	D42144	-	-	-	-
Penicillin-binding protein 2A	mecA	KC243783	+	+	+	+
Peptidoglycan binding protein LysM	sbi	WP000728763.1	+	+	+	-
Polysaccharide intercellular adhesin protein A	icaA	AF086783	+	+	+	+
Ser-Asp rich fibrinogen-binding protein	sdrC	AJ005645	+	+	+	+
Ser-Asp rich fibrinogen-binding protein	sdrD	AJ005646	+	+	+	+
Ser-Asp rich fibrinogen-binding protein	sdrE	AJ005647	+	+	+	-
Serine protease	sspA	Y00356	+	+	+	+
Serine protease-like B	spiB	YP494448	+	+	+	+
Staphylococcal enterotoxin A	sea	M18970	-	-	-	+
Staphylococcal enterotoxin B	seb	M11118	-	-	-	-
Staphylococcal enterotoxin C	sec	X05815	-	-	-	+
Staphylococcal enterotoxin D	sed	M28521	-	-	-	-
Staphylococcal enterotoxin E	see	M21319	-	-	-	-
Staphylococcal enterotoxin G	seg	BAB42910	-	-	-	+
Staphylococcal enterotoxin H	she	U11702	-	-	-	-
Staphylococcal enterotoxin I	sei	AF064774	-	-	-	+
Staphylococcal enterotoxin J	sej	AF053140	-	-	-	-
Staphylococcal enterotoxin K	sek	AAL04147	+	+	+	-
Staphylococcal enterotoxin M	sem	AAG36952	-	-	-	+
Staphylococcal enterotoxin N	sen	AAG36956	-	-	-	+
Staphylococcal enterotoxin O	seo	AAG36951	-	-	-	+
Staphylococcal enterotoxin P	sep	BAB43036	-	-	-	+
Staphylococcal enterotoxin Q	seq	AAL04146	+	+	+	-
Toxic shock syndrome toxin 1	tst	J02615	-	-	-	+
α-hemolysin (α-toxin)	hla	M90536	+	+	+	+
β-hemolysin (β-toxin)	hlb	S72497	+	+	+	+
γ-hemolysin (γ-toxin) variant	hlg	D42143	+	+	+	-
δ-hemolysin (δ-toxin)	hld	AF288215	+	+	+	+
RNAIII	RNAⅢ	BA000018.3	+	+	+	+
